# Supplementary material for: Generation and Identification of the Number of Copies of Exogenous Genes and the T-DNA Insertion Site in SCN-Resistance Transformation Event ZHs1-2
Source: Int J Mol Sci. 2022 Jun 20;23(12):6849. doi: 10.3390/ijms23126849 (PMC9245598; doi:10.3390/ijms23126849)
Supplement: Supplementary file 1 [file ijms-23-06849-s001.zip]

Archive with 1 entries (1 files):
- Supplement Figure S1 and S2-ijms 1749415.pdf
